# Supplementary material for: Effects of Maize–Crop Rotation on Soil Physicochemical Properties, Enzyme Activities, Microbial Biomass and Microbial Community Structure in Southwest China
Source: Microorganisms. 2023 Oct 24;11(11):2621. doi: 10.3390/microorganisms11112621 (PMC10672910; doi:10.3390/microorganisms11112621)
Supplement: Supplementary file 1 [file microorganisms-11-02621-s001.zip › Table S1.xlsx]

## Sheet: Table S1
		Table S1.Bioinformatics analysis results of sequencing data
Sample Name	Bacteria												Fungi
	Raw PE	Clean PE	Raw Tags	Clean Tags	Effective Tags	Effective Ratio (%)	Total Tags	Unique Tags	Taxon Tags	Unclassified Tags	Singleton Tags	OTUs	Raw PE	Clean PE	Raw Tags	Clean Tags	Effective Ratio (%)	Total Tags	Unique Tags	Taxon Tags	Unclassified Tags	Singleton Tags	OTUs
CG-1	114113	113729	110980	109408	105089	92.09	105089	95832	45696	0	59393	4600	108230	107963	103036	100185	92.57	100185	22860	95948	3807	430	812
CG-2	112457	112117	110079	108654	102735	91.35	102735	91969	46512	0	56223	4187	114119	113821	109219	106309	93.16	106309	21147	103560	2178	571	814
CG-3	105181	104848	102434	100735	96316	91.57	96316	84963	44565	0	51751	3909	111792	111331	104178	100789	90.16	100789	26161	90358	9520	911	826
CG-4	112322	112002	110008	108542	103251	91.92	103251	91487	47017	0	56234	4071	101417	101159	95583	92943	91.64	92943	24002	83442	8583	918	707
CR-1	101724	101409	99293	98064	90525	88.99	90525	83235	41099	0	49426	4624	114058	113591	105364	102606	89.96	102606	26061	98859	2437	1310	746
CR-2	114307	114024	111816	110646	104072	91.05	104072	95173	45879	0	58193	4934	112796	112435	107068	103660	91.9	103660	25176	101486	1129	1045	808
CR-3	111855	111563	109177	108142	103892	92.88	103892	99283	43361	0	60531	5560	105567	105349	98901	95891	90.83	95891	21456	94155	1242	494	780
CR-4	108047	107803	105655	104703	99482	92.07	99482	94268	42730	0	56752	5120	106637	106364	99718	96656	90.64	96656	25289	94958	1028	670	817
Cir2-1	109438	109198	107425	106228	90863	83.03	90863	69772	50243	0	40620	2388	107155	106841	100045	97310	90.81	97310	18746	92075	1767	3468	644
Cir2-2	111892	111624	110201	109084	101195	90.44	101195	87158	51666	0	49529	3430	108910	108667	103312	100681	92.44	100681	20555	99298	458	925	715
Cir2-3	106134	105837	104169	102983	93295	87.9	93295	82986	45740	0	47555	4071	104747	104358	98019	95329	91.01	95329	23594	92724	1188	1417	730
Cir2-4	109376	109083	107101	105674	99621	91.08	99621	88390	43738	0	55883	3333	100342	100071	94873	91712	91.4	91712	22136	90380	457	875	804
Cir3-1	102794	102516	100506	99712	98101	95.43	98101	92582	45451	0	52650	4566	109023	108736	102282	99203	90.99	99203	25027	97680	1036	487	695
Cir3-2	101062	100837	98921	98086	92960	91.98	92960	88498	39067	0	53893	5168	114762	114415	109522	106690	92.97	106690	23982	105321	675	694	806
Cir3-3	102173	101885	99977	98921	95103	93.08	95103	89831	43573	0	51530	5870	112225	111702	101181	98085	87.4	98085	30524	92140	4337	1608	989
Cir3-4	103337	103064	100845	99829	96206	93.1	96206	90537	45205	0	51001	5182	112123	111811	106202	103149	92	103149	26085	98807	3891	451	778
CC-1	105650	105368	103724	102472	98356	93.1	98356	88878	47668	0	50688	4947	101360	100881	96130	92976	91.73	92976	20644	90385	1911	680	895
CC-2	100848	100438	97689	96112	92022	91.25	92022	85559	40941	0	51081	4840	107851	107536	101177	98315	91.16	98315	23657	95057	2758	500	766
CC-3	102681	102317	100245	98729	93346	90.91	93346	83218	42859	0	50487	3978	106193	106019	101898	99421	93.62	99421	22228	94871	4067	483	792
CC-4	104627	104142	101342	99537	95804	91.57	95804	87310	42459	0	53345	4469	114096	113805	104348	101139	88.64	101139	25116	91829	8845	465	777
Cir1-1	101497	101178	99442	98040	93891	92.51	93891	84083	39445	0	54446	3626	108035	107581	99119	95965	88.83	95965	25721	90301	3868	1796	750
Cir1-2	111724	111296	109134	107548	100752	90.18	100752	92377	43632	0	57120	4475	105220	104929	99055	96029	91.26	96029	25088	94403	383	1243	758
Cir1-3	100489	100194	98292	96813	92219	91.77	92219	83585	39319	0	52900	3569	105636	105250	97973	94995	89.93	94995	23827	91779	2578	638	725
Cir1-4	104378	104050	102004	100403	94921	90.94	94921	84760	43164	0	51757	3648	106087	105860	99608	96703	91.15	96703	23858	92588	3535	580	766
