# Supplementary material for: Effects of Maize–Crop Rotation on Soil Physicochemical Properties, Enzyme Activities, Microbial Biomass and Microbial Community Structure in Southwest China
Source: Microorganisms. 2023 Oct 24;11(11):2621. doi: 10.3390/microorganisms11112621 (PMC10672910; doi:10.3390/microorganisms11112621)
Supplement: Supplementary file 1 [file microorganisms-11-02621-s001.zip › Table S2.xlsx]

## Sheet: Table S2
Table S2. Relative abundance (mean) of bacteria at the genus level under different treatments
Genus	CG	CR	Cir2	Cir3	CC	Cir1
Gemmatimonas	8.31155	3.97277	1.8709	2.73545	5.1553	3.72125
Sphingomonas	2.4132	2.80943	1.88217	0.8174	2.4818	2.9075
Streptomyces	0.72905	0.329825	6.6943	0.1176	0.53625	0.510825
Rhodanobacter	0.4784	0.939875	5.45115	0.295425	1.14768	0.596725
Chujaibacter	1.09425	0.567075	2.994	0.063625	3.1275	0.306425
Acidothermus	1.55187	0.424	2.22213	0.103775	1.44525	1.69312
Haliangium	0.558325	1.71012	0.251225	2.26005	1.19425	1.04085
HSB_OF53-F07	1.78468	0.051575	1.97303	0.02205	0.1491	2.64565
Candidatus_Solibacter	1.1207	0.6516	1.1125	0.992525	0.771975	1.73657
Bryobacter	1.02668	0.87415	0.9928	0.75095	1.49148	1.20138
Note: pure maize monoculture (CC), maize-garlic rotation (CG), maize-rape rotation (CR) and maize-annual ryegrass of one-year crop rotation (Cir1), two-year crop rotation (Cir2) and three-year crop rotation (Cir3)
