# Supplementary material for: Effects of Maize–Crop Rotation on Soil Physicochemical Properties, Enzyme Activities, Microbial Biomass and Microbial Community Structure in Southwest China
Source: Microorganisms. 2023 Oct 24;11(11):2621. doi: 10.3390/microorganisms11112621 (PMC10672910; doi:10.3390/microorganisms11112621)
Supplement: Supplementary file 1 [file microorganisms-11-02621-s001.zip › Table S3.xlsx]

## Sheet: Table S3
Table S3. Relative abundance (mean) of bacteria at the genus level under different treatments
Genus	CG	CR	Cir2	Cir3	CC	Cir1
Penicillium	2.56275	1.36843	24.5436	1.8754	3.0529	7.3156
Mortierella	7.83355	6.36592	1.24608	2.67462	2.16755	2.31352
Fusarium	1.0111	5.7625	0.3317	4.40268	1.5026	0.425725
Setophoma	1.78188	2.58787	0.1469	0.496175	2.31415	0.87205
Typhula	0.00325	0.016325	0.01735	0.00025	0.042625	7.31398
Auricularia	0.01425	0.03345	4.048	0.015375	0.01875	2.46723
Plectosphaerella	0.205375	4.2703	0.1279	0.3943	0.131525	0.33815
Codinaea	0.39955	0.798325	0.1245	0.010625	0.554525	3.57532
Aspergillus	1.23628	0.135975	0.08385	0.3768	2.33775	0.583825
Arachis	3.50715	0.105875	0.0639	0.347325	0.122125	0.059575
Note: pure maize monoculture (CC), maize-garlic rotation (CG), maize-rape rotation (CR) and maize-annual ryegrass of one-year crop rotation (Cir1), two-year crop rotation (Cir2) and three-year crop rotation (Cir3)
